# Supplementary material for: Active-site loop variations adjust activity and selectivity of the cumene dioxygenase
Source: Nat Commun. 2021 Feb 17;12:1095. doi: 10.1038/s41467-021-21328-8 (PMC7889853; doi:10.1038/s41467-021-21328-8)
Supplement: Supplementary file 4 — Source Data [file 41467_2021_21328_MOESM4_ESM.xlsx]

## Sheet: Fig. 2
a	Combined product formation						Product Distribution
	Rkt 1	Rkt 2	Rkt 3	Average	Deviation		1a	1b
wildtype	7.56284	5.6787	6.80928	6.68361	0.774312		86.3817	13.6183
F278A	13.6175	14.2756	14.8121	14.2351	0.488534		75.829	24.171
N279A	13.0339	16.4094	14.6994	14.7142	1.3781		73.7261	26.2739
D280A	16.0061	16.1916	16.4413	16.213	0.178334		76.2757	23.7243
D281A	13.298	15.5645	14.8115	14.558	0.942504		12.5837	87.4163
F282A	8.83426	14.1255	14.544	12.5013	2.59859		93.5615	6.43855
A283G	5.05176	6.25228	4.58906	5.2977	0.700927		70.4815	29.5185
L284A	5.60488	5.1601	4.36541	5.04346	0.512687		27.9166	72.0834
L285A	4.39747	4.36541	6.17608	4.97966	0.846101		15.1553	84.8447
Q286A	3.68613	5.32364	5.58891	4.86623	0.841453		51.0993	48.9007
A287G	6.34139	6.34433	6.57244	6.41939	0.108232		29.5423	70.4577
I288A	3.50194	5.59536	6.0892	5.06217	1.12151		82.1504	17.8496
M289A	5.21971	5.24639	6.41832	5.62814	0.558847		53.319	46.681
G290A	6.24459	7.09229	6.36846	6.56845	0.373852		68.8256	31.1744
b
							2a	2b	2c
wildtype	4.11344	3.58849	3.03541	3.57911	0.440157		98.7811	0.695647	0.523254
F278A	3.4563	3.14342	3.47072	3.35681	0.151009		99.3409	0.532518	0.126596
N279A	3.03409	2.85603	2.73491	2.87501	0.122876		97.8334	0.990159	1.17642
D280A	2.96456	3.19631	3.02371	3.06153	0.0983155		99.2133	0.650389	0.136334
D281A	1.3182	1.28984	1.26902	1.29235	0.0201566		93.0004	2.57416	4.42543
F282A	4.01452	4.28441	4.4204	4.23978	0.168679		100	0	0
A283G	3.07613	2.7901	2.7907	2.88564	0.134698		98.2465	0.944312	0.80916
L284A	2.00902	2.30837	1.70967	2.00902	0.244416		61.6208	20.0597	18.3194
L285A	0.164053	0.157217	0.162353	0.161207	0.00290576		100	0	0
Q286A	1.33247	1.30135	1.3128	1.31554	0.0128511		98.7348	1.26519	0
A287G	1.19129	1.4267	1.26315	1.29371	0.0985029		97.8493	2.15066	0
I288A	0.436798	0.427689	0.491264	0.451917	0.0280697		100	0	0
M289A	1.97056	2.02285	1.81558	1.93633	0.0880112		54.0528	6.16661	39.7806
G290A	2.38395	2.86961	2.99197	2.74851	0.262578		98.7508	0.599466	0.649735
c
							3a	3b
wildtype	0.646837	0.599976	0.659659	0.635491	0.0256521		93.0378	6.96223
F278A	2.54957	2.6662	2.80848	2.67475	0.105872		85.8115	14.1885
N279A	1.34553	1.10357	1.34383	1.26431	0.113664		92.1656	7.83443
D280A	1.30068	1.16577	1.37484	1.28043	0.0865437		93.0715	6.92852
D281A	1.57074	1.58759	1.51721	1.55852	0.0300051		89.1548	10.8452
F282A	9.97962	10.4842	9.49972	9.98786	0.401971		98.6222	1.37783
A283G	0.988358	0.974671	1.10753	1.02352	0.059668		93.1185	6.88149
L284A	1.27946	1.36617	1.30969	1.31844	0.0359336		90.5315	9.46852
L285A	0.312719	0.266934	0.268823	0.282825	0.0211519		83.2922	16.7078
Q286A	0.337468	0.363892	0.373866	0.358409	0.0153571		90.6822	9.3178
A287G	0.390936	0.347009	0.402273	0.380073	0.023833		88.1649	11.8351
I288A	0.495173	0.482968	0.464753	0.480965	0.0124992		93.5052	6.49478
M289A	10.1029	9.87062	10.1881	10.0539	0.134179		93.3476	6.6524
G290A	0.366277	0.323559	0.356674	0.348837	0.0182989		90.1009	9.89911

## Sheet: Fig. 3
a	Combined product formation						Product Distribution
	Rkt 1	Rkt 2	Rkt 3	Average	Deviation		1a	1b
wildtype	7.56284	5.6787	6.80928	6.68361	0.774312		86.3817	13.6183
V257_K258insED	14.6811	11.0037	12.7486	12.8111	1.50196		79.702	20.298
V257_K258insEDQE	3.82384	4.38004	5.05773	4.42054	0.504544		79.9004	20.0996
V257_K258insEDQELA	4.50319	4.98361	6.2678	5.25153	0.744893		82.2642	17.7358
V257_K258insEDQELARI	8.70556	7.7684	9.8661	8.78002	0.857998		80.9529	19.0471
V257_K258insEDQELARIA	9.57633	8.12639	8.14016	8.61429	0.680285		81.2544	18.7456
L259_P260insG	6.73113	6.49506	6.8004	6.67553	0.130705		72.5984	27.4016
P260_S261insG	10.9008	11.1631	11.6121	11.2253	0.293687		78.6262	21.3738
V257_K258insEE	13.6617	14.0236	13.7549	13.8134	0.153425		46.4641	53.5359
V257_K258insEERE	1.76094	1.82265	2.00919	1.86426	0.105534		64.0477	35.9523
V257_K258insEERELA	4.87524	4.79804	4.97112	4.88147	0.0707966		77.1539	22.8461
V257_K258insEERELAA	12.1425	13.1176	14.147	13.1357	0.818438		84.9235	15.0765
K258_L259insAG	16.8478	18.9943	17.3995	17.7472	0.910114		56.3038	43.6962
L259_P260insA	20.5329	21.5312	24.106	22.0567	1.50528		76.441	23.559
P260_S261insGS	0	0	0	0	0		0	0
P260_S261insGG	10.1735	10.7636	10.7249	10.554	0.269521		66.2179	33.7821
N279_D280insE	21.7353	25.6231	23.7968	23.7184	1.58818		67.5219	32.4781
Q286_A287insKK	0.776899	0.824489	0.888352	0.829913	0.0456619		0	100
Q286_A287insKKAA	0	0	0	0	0		0	0
Q286_A287insKKAAEG	0.620463	0.626121	0.660206	0.635597	0.0175538		12.1538	87.8462
F278_N279insGP	0	0	0	0	0		0	0
F278_N279insGPRL	17.6042	17.1662	17.0689	17.2798	0.232826		45.322	54.678
N279_D280insP	12.694	13.3609	14.2328	13.4292	0.630037		38.0543	61.9457
Q286_A287insEM	0	0	0	0	0		0	0
Q286_A287insEMKA	9.68763	9.62144	9.4562	9.58842	0.0973248		68.4312	31.5688
Q286_A287insEMKAEG	1.62285	1.97641	1.8282	1.80915	0.144969		8.16627	91.8337
Q286_A287insEMKAEGK	0	0	0	0	0		0	0
E251del	9.41866	14.0254	15.9624	13.1355	2.7446		84.4794	15.5206
P250_M252del	9.50551	13.6909	14.5222	12.5729	2.19534		82.4166	17.5834
L248_L254del	0	0	0	0	0		0	0
V257del	12.8512	14.1172	13.1257	13.3647	0.543777		77.1127	22.8873
Q256_K258del	14.6517	15.1129	16.0047	15.2564	0.561612		44.0972	55.9028
L254_P260del	0	0	0	0	0		0	0
A283del	13.0017	17.2757	17.1736	15.817	1.99115		89.2493	10.7507
F282_L284del	17.7214	22.5056	19.5713	19.9328	1.96979		6.31087	93.6891
D280_Q286del	0	0	0	0	0		0	0
b
							2a	2b	2c
wildtype	4.11344	3.58849	3.03541	3.57911	0.440157		98.7811	0.695647	0.523254
V257_K258insED	8.18045	7.84356	7.42038	7.8148	0.310962		98.3861	0.728776	0.885098
V257_K258insEDQE	0.445746	0.437877	0.433638	0.439087	0.00501669		97.2694	1.20034	1.5303
V257_K258insEDQELA	0.303567	0.312867	0.304262	0.306899	0.00422977		94.9537	3.24114	1.80518
V257_K258insEDQELARI	2.75825	2.93655	2.56074	2.75185	0.153489		98.6465	0.797752	0.555736
V257_K258insEDQELARIA	0.747048	0.795607	0.76	0.767552	0.0205308		100	0	0
L259_P260insG	0.610567	0.62903	0.626808	0.622135	0.00822996		97.0331	0	2.96689
P260_S261insG	1.20709	1.22958	1.21765	1.21811	0.00918692		98.7473	1.25274	0
V257_K258insEE	1.36315	1.3264	1.41403	1.36786	0.0359304		97.1614	0.877094	1.96146
V257_K258insEERE	0.119628	0.131243	0.112966	0.121279	0.00755236		100	0	0
V257_K258insEERELA	0.461356	0.400261	0.42521	0.428942	0.0250808		92.0773	3.92818	3.99447
V257_K258insEERELAA	6.31291	6.69672	6.16013	6.38992	0.225728		98.3894	0.658211	0.952392
K258_L259insAG	0.331053	0.355098	0.35858	0.348244	0.0122383		100	0	0
L259_P260insA	5.41229	6.17255	5.06129	5.54871	0.463812		96.3389	1.74623	1.91492
P260_S261insGS	0.105019	0.0826127	0.0960221	0.0945512	0.00920619		100	0	0
P260_S261insGG	0.441366	1.00569	0.443501	0.630185	0.265522		100	0	0
N279_D280insE	2.73537	2.64004	2.5707	2.6487	0.0675042		100	0	0
Q286_A287insKK	0.106847	0.0978053	0.101577	0.102077	0.00370829		100	0	0
Q286_A287insKKAA	0	0	0	0	0		0	0	0
Q286_A287insKKAAEG	0.13007	0.121002	0.10496	0.118677	0.0103821		100	0	0
F278_N279insGP	0.200476	0.168662	0.203284	0.190807	0.0157007		100	0	0
F278_N279insGPRL	0.105059	0.0865423	0.109435	0.100345	0.00992231		100	0	0
N279_D280insP	1.79727	1.71577	1.70596	1.73966	0.040928		91.1534	3.58245	5.26416
Q286_A287insEM	0.851909	0.802884	0.900511	0.851768	0.039856		93.501	2.71443	3.78457
Q286_A287insEMKA	0.141949	0.180273	0.170642	0.164288	0.0162781		100	0	0
Q286_A287insEMKAEG	0.134039	0.117668	0.129112	0.12694	0.00685799		100	0	0
Q286_A287insEMKAEGK	0.0268517	0.0268488	0.0340386	0.0292464	0.00338862		100	0	0
E251del	3.55851	3.49939	3.09346	3.38379	0.206707		97.2093	1.32376	1.46691
P250_M252del	2.06134	1.79338	2.17228	2.009	0.15905		96.2669	1.64178	2.09136
L248_L254del	0.170942	0.166672	0.164642	0.167419	0.00262565		100	0	0
V257del	2.71657	2.6499	2.35639	2.57428	0.156463		96.6325	1.22622	2.14131
Q256_K258del	3.77189	3.81442	3.46017	3.68216	0.157927		97.3553	1.05892	1.58574
L254_P260del	0.0366049	0.0338679	0.0363828	0.0356185	0.00124123		100	0	0
A283del	9.86162	8.99037	7.90038	8.91746	0.802332		98.1731	0.778448	1.04842
F282_L284del	0.610041	0.623899	0.574387	0.602776	0.0208557		100	0	0
D280_Q286del	0	0	0	0	0		0	0	0
c
							3a	3b
wildtype	0.646837	0.599976	0.659659	0.635491	0.0256521		93.0378	6.96223
V257_K258insED	0.579431	0.628004	0.712138	0.639858	0.054822		92.828	7.17204
V257_K258insEDQE	0.0904541	0.0787756	0.0789614	0.0827304	0.00546201		89.8396	10.1604
V257_K258insEDQELA	0.071558	0.0911356	0.0952863	0.0859933	0.010347		90.093	9.90698
V257_K258insEDQELARI	0.40317	0.420517	0.444741	0.422809	0.0170487		94.8955	5.10451
V257_K258insEDQELARIA	0.295834	0.292581	0.545201	0.377872	0.118327		94.6792	5.32076
L259_P260insG	0.117249	0.119635	0.1236	0.120161	0.00261913		91.2085	8.7915
P260_S261insG	0.0959679	0.0966494	0.111766	0.101461	0.00729211		92.499	7.50101
V257_K258insEE	0.109691	0.094419	0.104735	0.102948	0.0063614		91.6522	8.34779
V257_K258insEERE	0	0	0	0	0		0	0
V257_K258insEERELA	0.107275	0.121524	0.135774	0.121524	0.0116347		90.1854	9.81455
V257_K258insEERELAA	1.79151	2.11036	2.02263	1.97483	0.134486		96.2267	3.77327
K258_L259insAG	0.243761	0.267459	0.261108	0.257443	0.0100157		91.749	8.25098
L259_P260insA	0.958471	1.06045	1.12792	1.04895	0.0696527		92.4738	7.52622
P260_S261insGS	0	0	0	0	0		0	0
P260_S261insGG	0.072611	0.0810367	0.0674687	0.0737055	0.00559293		92.2943	7.70575
N279_D280insE	0.891281	1.09592	1.10369	1.0303	0.0983504		91.8855	8.11447
Q286_A287insKK	0	0	0	0	0		0	0
Q286_A287insKKAA	0	0	0	0	0		0	0
Q286_A287insKKAAEG	0	0	0	0	0		0	0
F278_N279insGP	0	0	0	0	0		0	0
F278_N279insGPRL	0.855006	0.862874	0.832702	0.850194	0.0127791		93.1994	6.80056
N279_D280insP	0.10173	0.147205	0.10173	0.116889	0.0214371		84.0626	15.9374
Q286_A287insEM	0	0	0	0	0		0	0
Q286_A287insEMKA	0.0341373	0.0440811	0.0449484	0.0410556	0.00490479		82.8461	17.1539
Q286_A287insEMKAEG	0.0318762	0.0480154	0	0.0266305	0.0199501		75.6869	24.3131
Q286_A287insEMKAEGK	0.169664	0.179484	0.158698	0.169282	0.00849003		84.835	15.165
E251del	2.44193	2.18134	1.9208	2.18136	0.21275		94.7029	5.29708
P250_M252del	2.63183	2.87841	2.70203	2.73743	0.103731		94.1782	5.82184
L248_L254del	0	0	0	0	0		0	0
V257del	2.52853	2.51932	2.41979	2.48921	0.0492348		93.612	6.38799
Q256_K258del	1.96124	1.90942	1.99866	1.95644	0.0365924		91.4652	8.53485
L254_P260del	0	0	0	0	0		0	0
A283del	10.2234	9.55255	10.6907	10.1555	0.467108		98.7424	1.25758
F282_L284del	3.54049	3.8126	3.67878	3.67729	0.111091		92.9571	7.0429
D280_Q286del	0	0	0	0	0		0	0

## Sheet: Fig. 5
a	Combined product formation						Product Distribution
	Rkt 1	Rkt 2	Rkt 3	Average	Deviation		1a	1b
wildtype	7.56284	5.6787	6.80928	6.68361	0.774312		86.3817	13.6183
F278_N279insPA	9.11975	10.5912	7.39742	9.03613	1.30519		27.8172	72.1828
F278_N279insPAP	10.4638	11.4715	11.9313	11.2889	0.612849		49.4264	50.5736
F278_N279insPAPA	13.5179	14.357	14.8172	14.2307	0.53792		52.9361	47.0639
F278_N279insPAPAP	12.4568	14.3974	15.4864	14.1135	1.25298		15.8106	84.1894
F278_N279insPAPAPA	5.49558	14.9245	11.4064	10.6088	3.89044		7.42802	92.572
F278_N279insGP	12.516	10.767	11.3624	11.5485	0.726068		58.1903	41.8097
F278_N279insGPG	13.8655	10.0266	11.3797	11.7572	1.58979		29.4479	70.5521
F278_N279insGPGP	13.7964	13.611	13.722	13.7098	0.0762071		17.3473	82.6527
F278_N279insGPGPG	14.0014	12.7074	13.2171	13.3086	0.532245		15.3826	84.6174
F278_N279insGPGPGP	15.9477	19.0746	18.8056	17.9426	1.41491		11.6148	88.3852
Q286_A287insGS	2.85506	8.69464	8.40932	6.65301	2.68808		0	100
Q286_A287insGSG	14.8486	14.624	15.5182	14.9969	0.379827		0	100
Q286_A287insGSGS	0	0	0	0	0		0	0
Q286_A287insGSGSG	18.1338	15.6766	17.3955	17.0686	1.02941		0	100
Q286_A287insGSGSGS	0	0	0	0	0		0	0
Q286_A287insPA	17.914	15.5651	15.4885	16.3225	1.1258		30.2088	69.7912
Q286_A287insPAP	17.8353	18.1417	21.4388	19.1386	1.6313		15.628	84.372
Q286_A287insPAPA	14.7463	14.1731	16.3945	15.1046	0.941595		7.54018	92.4598
Q286_A287insPAPAP	1.68974	2.66931	2.80389	2.38765	0.496546		12.2393	87.7607
Q286_A287insPAPAPA	17.8874	20.5945	18.3015	18.9278	1.19059		7.0868	92.9132
b
							2a	2b	2c
wildtype	4.11344	3.58849	3.03541	3.57911	0.440157		98.7811	0.695647	0.523254
F278_N279insPA	2.17141	2.22644	2.23435	2.21073	0.0279927		90.1533	6.25673	3.59002
F278_N279insPAP	3.69853	3.76548	3.50205	3.65535	0.111793		92.1266	4.60001	3.2734
F278_N279insPAPA	5.8817	6.33837	5.86739	6.02915	0.218725		92.6667	3.66866	3.6646
F278_N279insPAPAP	2.56128	2.13968	2.17226	2.29107	0.19153		92.2051	3.36452	4.43037
F278_N279insPAPAPA	1.18101	1.25203	1.19643	1.20982	0.0304999		92.4508	3.52239	4.02685
F278_N279insGP	6.98789	7.70886	6.05693	6.91789	0.676212		92.2521	4.0889	3.65899
F278_N279insGPG	4.50339	4.26875	4.5376	4.43658	0.119495		89.0313	5.246	5.72268
F278_N279insGPGP	3.50938	3.03606	3.29029	3.27858	0.193408		87.5505	6.80266	5.64687
F278_N279insGPGPG	2.25497	2.69153	2.17835	2.37495	0.226027		87.6412	3.57344	8.78539
F278_N279insGPGPGP	3.39716	3.09535	3.32398	3.27216	0.128543		89.4251	3.45634	7.11858
Q286_A287insGP	0.725866	0.643208	0.613797	0.660957	0.0474424		92.3958	3.43034	4.17383
Q286_A287insGPG	1.19506	1.33831	1.16519	1.23285	0.0755614		95.6331	2.36459	2.00231
Q286_A287insGPGP	0.629387	0.614393	0.521321	0.588367	0.0478025		91.1142	3.73626	5.14954
Q286_A287insGPGPG	0.889204	0.801754	0.878124	0.856361	0.0388769		92.7159	3.84531	3.4388
Q286_A287insGPGPGP	0.397842	0.467036	0.393407	0.419429	0.0337125		88.1324	7.03942	4.82822
c
							3a	3b
wildtype	0.646837	0.599976	0.659659	0.635491	0.0256521		93.0378	6.96223
F278_N279insPA	1.87092	1.78092	1.14104	1.59763	0.324938		92.781	7.21902
F278_N279insPAP	3.04009	2.65767	2.87905	2.85894	0.156771		95.4997	4.50031
F278_N279insPAPA	6.32302	6.16736	5.97558	6.15532	0.142097		96.036	3.96395
F278_N279insPAPAP	1.77374	1.76079	1.75242	1.76232	0.00877134		94.0465	5.95355
F278_N279insPAPAPA	0.728287	0.739878	0.734303	0.734156	0.00473296		93.8597	6.14032
F278_N279insGP	7.4266	7.42202	7.41564	7.42142	0.00449643		95.6219	4.3781
F278_N279insGPG	1.64318	1.75657	1.76867	1.72281	0.05652		93.5099	6.49008
F278_N279insGPGP	1.3704	1.28086	1.29341	1.31489	0.0395825		92.1946	7.8054
F278_N279insGPGPG	1.05143	1.08131	0.935929	1.02289	0.0626876		92.5062	7.49381
F278_N279insGPGPGP	1.62167	1.67456	1.7438	1.68001	0.0500092		92.1929	7.8071
Q286_A287insGP	1.32807	1.31196	1.4674	1.36914	0.0697913		86.0287	13.9713
Q286_A287insGPG	1.88764	1.8692	1.81282	1.85656	0.031827		79.757	20.243
Q286_A287insGPGP	1.22674	1.29024	1.1624	1.22646	0.0521925		88.4877	11.5123
Q286_A287insGPGPG	1.94062	2.00819	1.82613	1.92498	0.0751422		81.3767	18.6233
Q286_A287insGPGPGP	1.06036	1.02551	1.04474	1.04354	0.0142529		89.4522	10.5478

## Sheet: Suppl. Table 1 +Fig. 4-6
	Combined product formation						Product Distribution
	Rkt 1	Rkt 2	Rkt 3	Average	Deviation		1a	1b
wildtype	7.56284	5.6787	6.80928	6.68361	0.774312		86.3817	13.6183
G236A	9.16759	11.6833	9.81485	10.2219	1.06662		28.38	71.62
T237A	6.82533	9.08574	9.97178	8.62762	1.32475		72.1271	27.8729
M238A	0	0	0	0	0		0	0
A239G	8.17312	11.1637	10.8659	10.0676	1.34509		85.4562	14.5438
H240A	0	0	0	0	0		0	0
L241A	7.97004	10.447	12.3552	10.2574	1.79525		76.9731	23.0269
S242A	1.19098	1.79443	1.68751	1.55764	0.26292		84.3948	15.6052
G243A	0.251334	0.346241	0.384247	0.327274	0.0558943		32.938	67.062
V244A	0.586154	0.748666	0.865174	0.733331	0.114424		45.9463	54.0537
L245A	5.53603	4.56539	4.71596	4.93913	0.426528		90.7458	9.25422
S246A	5.07333	5.24446	5.20265	5.17348	0.0728454		89.8787	10.1213
S247A	3.02539	2.81736	2.60169	2.81481	0.172984		80.7484	19.2516
L248A	4.72058	4.24194	4.29226	4.41826	0.214758		61.141	38.859
P249A	6.1959	9.05318	9.0874	8.11216	1.35507		79.3951	20.6049
P250A	7.04672	6.30555	6.63028	6.66085	0.303352		80.7525	19.2475
E251A	7.26226	6.60028	7.146	7.00285	0.288584		72.7356	27.2644
M252A	3.83846	4.49639	4.31185	4.21556	0.277093		77.2593	22.7407
D253A	2.9828	2.72071	3.56503	3.08951	0.352856		69.4988	30.5012
L254A	0.971239	0.920642	5.08143	2.32444	1.9496		76.2787	23.7213
S255A	5.03143	5.74669	5.45648	5.41154	0.293728		77.9368	22.0632
Q256A	5.74669	6.64247	7.21409	6.53442	0.603914		79.1382	20.8618
V257A	5.38428	6.44254	6.59982	6.14221	0.539773		69.5672	30.4328
K258A	0.765109	1.57718	1.62733	1.32321	0.395164		77.3148	22.6852
L259A	2.39367	2.43983	1.76628	2.19993	0.30721		93.7975	6.20247
P260A	0	0	0	0	0		0	0
S261A	1.20813	0.61387	1.00446	0.942153	0.246572		74.9483	25.0517
S262A	1.78612	1.73096	1.68655	1.73455	0.0407282		87.1592	12.8408
G263A	0.690546	0.58187	0.413237	0.561884	0.11409		0	100
N264A	3.47713	2.87643	2.77619	3.04325	0.309516		87.4485	12.5515
F278A	13.6175	14.2756	14.8121	14.2351	0.488534		75.829	24.171
N279A	13.0339	16.4094	14.6994	14.7142	1.3781		73.7261	26.2739
D280A	16.0061	16.1916	16.4413	16.213	0.178334		76.2757	23.7243
D281A	13.298	15.5645	14.8115	14.558	0.942504		12.5837	87.4163
F282A	8.27391	14.1255	14.544	12.3145	2.86222		94.9806	5.01943
A283G	5.05176	6.25228	4.58906	5.2977	0.700927		70.4815	29.5185
L284A	5.60488	5.1601	4.36541	5.04346	0.512687		27.9166	72.0834
L285A	4.39747	4.36541	6.17608	4.97966	0.846101		15.1553	84.8447
Q286A	3.68613	5.32364	5.58891	4.86623	0.841453		51.0993	48.9007
A287G	6.34139	6.34433	6.57244	6.41939	0.108232		29.5423	70.4577
I288A	3.50194	5.59536	6.0892	5.06217	1.12151		82.1504	17.8496
M289A	5.21971	5.24639	6.41832	5.62814	0.558847		53.319	46.681
G290A	6.24459	7.09229	6.36846	6.56845	0.373852		68.8256	31.1744
	Combined product formation						Product Distribution
	Rkt 1	Rkt 2	Rkt 3				2a	2b	2c
wildtype	4.11344	3.58849	3.03541	3.57911	0.440157		98.7811	0.695647	0.523254
G236A	3.5351	4.04248	3.72676	3.76811	0.209191		98.3084	0.867624	0.824016
T237A	2.77332	2.43727	2.5763	2.59563	0.137869		97.0908	1.42591	1.48329
M238A	0.258373	0.296985	0.301179	0.285513	0.0192667		100	0	0
A239G	0.807374	0.879492	0.837149	0.841339	0.0295906		98.7754	1.22457	0
H240A	0	0	0	0	0		0	0	0
L241A	2.73574	2.49241	2.10253	2.44356	0.260804		99.2538	0.384805	0.361379
S242A	0.361092	0.385605	0.350485	0.365727	0.0147076		96.9806	0.802659	2.21674
G243A	0.163096	0.165917	0.166962	0.165325	0.00163278		96.9814	0	3.0186
V244A	0.233217	0.211975	0.209969	0.218387	0.0105183		95.67	1.44283	2.88713
L245A	0.672687	0.517099	0.600116	0.596634	0.0635661		97.252	0.851565	1.89646
S246A	1.222	1.25037	1.21288	1.22842	0.0159618		97.6271	1.45507	0.917872
S247A	0.462417	0.656622	0.554382	0.557807	0.0793207		96.1229	1.49317	2.38393
L248A	1.16572	1.24897	1.16484	1.19318	0.0394502		97.8742	0.64445	1.48139
P249A	3.44041	3.39993	3.42855	3.42297	0.0169913		98.7819	0.500391	0.717694
P250A	3.27893	2.50016	2.6495	2.80953	0.337469		99.0326	0.429561	0.537855
E251A	3.10955	2.90582	2.73693	2.91743	0.15234		99.1674	0.263239	0.569329
M252A	3.84801	2.63999	2.81061	3.09954	0.533818		98.6867	0.653374	0.659973
D253A	2.59917	2.47007	2.25385	2.44103	0.142464		99.0755	0.189538	0.734962
L254A	1.84853	1.84819	1.71854	1.80509	0.0611956		99.1986	0	0.801361
S255A	2.50922	2.49784	2.67008	2.55905	0.078652		98.7124	0.647684	0.639956
Q256A	3.01338	2.79425	2.6306	2.81274	0.156816		99.0291	0.55773	0.41318
V257A	2.86311	2.72345	2.71011	2.76556	0.0691949		98.8092	0.415419	0.775364
K258A	2.85693	2.94084	2.76221	2.85333	0.0729716		98.7308	0.585715	0.683532
L259A	2.94361	2.67256	2.53329	2.71649	0.170367		97.9322	0.819002	1.24883
P260A	1.99312	1.68034	1.65396	1.7758	0.154042		97.864	1.00421	1.13182
S261A	2.66414	2.35261	2.49301	2.50325	0.127389		98.2922	0.801632	0.906217
S262A	0.305669	0.27135	0.283208	0.286742	0.0142318		100	0	0
G263A	4.14415	2.90159	2.69545	3.24706	0.639894		99.28	0.71999	0
N264A	3.00774	2.31794	2.64912	2.65827	0.281682		100	0	0
F278A	3.4563	3.14342	3.47072	3.35681	0.151009		99.3409	0.532518	0.126596
N279A	3.03409	2.85603	2.73491	2.87501	0.122876		97.8334	0.990159	1.17642
D280A	2.96456	3.19631	3.02371	3.06153	0.0983155		99.2133	0.650389	0.136334
D281A	1.3182	1.28984	1.26902	1.29235	0.0201566		93.0004	2.57416	4.42543
F282A	4.01452	4.28441	4.4204	4.23978	0.168679		100	0	0
A283G	3.07613	2.7901	2.7907	2.88564	0.134698		98.2465	0.944312	0.80916
L284A	2.00902	2.30837	1.70967	2.00902	0.244416		61.6208	20.0597	18.3194
L285A	0.164053	0.157217	0.162353	0.161207	0.00290576		100	0	0
Q286A	1.33247	1.30135	1.3128	1.31554	0.0128511		98.7348	1.26519	0
A287G	1.19129	1.4267	1.26315	1.29371	0.0985029		97.8493	2.15066	0
I288A	0.436798	0.427689	0.491264	0.451917	0.0280697		100	0	0
M289A	1.97056	2.02285	1.81558	1.93633	0.0880112		54.0528	6.16661	39.7806
G290A	2.38395	2.86961	2.99197	2.74851	0.262578		98.7508	0.599466	0.649735
	Combined product formation						Product Distribution
	Rkt 1	Rkt 2	Rkt 3				3a	3b
wildtype	0.646837	0.599976	0.659659	0.635491	0.0256521		93.0378	6.96223
G236A	0.901597	0.857981	0.840138	0.866572	0.0258155		91.7288	8.27122
T237A	0.91538	0.912994	0.87006	0.899478	0.0208245		94.8854	5.11457
M238A	0	0	0	0	0		0	0
A239G	0.131809	0.123755	0.14674	0.134101	0.0095227		89.2424	10.7576
H240A	0	0	0	0	0		0	0
L241A	1.51718	1.35235	1.34993	1.40649	0.0782775		92.9252	7.07479
S242A	0.13819	0.155878	0.164645	0.152904	0.0110028		92.2739	7.72606
G243A	0.0718051	0.0736948	0.0718051	0.072435	0.00089077		100	0
V244A	0.0883787	0.0997471	0.0746557	0.0875938	0.0102586		89.885	10.115
L245A	0.152285	0.161733	0.167061	0.160359	0.00610998		93.4831	6.51686
S246A	0.15848	0.173411	0.192462	0.174784	0.0139071		93.696	6.30396
S247A	0.146461	0.15247	0.151417	0.150116	0.00262026		93.5681	6.43185
L248A	0.613414	0.75625	0.710063	0.693242	0.0595135		92.6757	7.32432
P249A	0.795622	0.791657	0.784625	0.790635	0.00454728		93.4486	6.55139
P250A	0.857918	0.907698	0.893975	0.88653	0.0209936		93.145	6.85496
E251A	0.703558	0.676267	0.661862	0.680562	0.0172911		93.1067	6.8933
M252A	0.634726	0.665455	0.689835	0.663339	0.0225478		93.1503	6.84967
D253A	0.371921	0.452724	0.415681	0.413442	0.0330257		95.4221	4.5779
L254A	0.566141	0.516856	0.616108	0.566368	0.0405195		95.0863	4.91373
S255A	0.756807	0.838897	0.794073	0.796593	0.0335603		93.5404	6.45961
Q256A	0.704611	0.67955	0.730849	0.705003	0.0209445		93.1846	6.81544
V257A	0.705763	0.817084	0.704686	0.742511	0.052733		95.2659	4.73413
K258A	0.420951	0.3686	0.602262	0.463938	0.100118		92.7282	7.27179
L259A	0.594363	0.608953	0.377521	0.526946	0.105827		92.757	7.243
P260A	0.125087	0.108236	0.0905784	0.107967	0.0140894		84.0082	15.9918
S261A	0.330219	0.311168	0.35274	0.331376	0.0169911		89.7164	10.2836
S262A	0.512303	0.547494	0.533244	0.531014	0.0144527		92.8767	7.12333
G263A	0.243669	0.250732	0.241965	0.245455	0.00379525		87.505	12.495
N264A	0.247044	0.265414	0.245496	0.252651	0.00904669		92.4917	7.50826
F278A	2.54957	2.6662	2.80848	2.67475	0.105872		85.8115	14.1885
N279A	1.34553	1.10357	1.34383	1.26431	0.113664		92.1656	7.83443
D280A	1.30068	1.16577	1.37484	1.28043	0.0865437		93.0715	6.92852
D281A	1.57074	1.58759	1.51721	1.55852	0.0300051		89.1548	10.8452
F282A	9.97962	10.4842	9.49972	9.98786	0.401971		98.6222	1.37783
A283G	0.988054	0.974671	1.10753	1.02342	0.0597279		93.1185	6.88149
L284A	1.27946	1.36617	1.30969	1.31844	0.0359336		90.5315	9.46852
L285A	0.312719	0.266934	0.268823	0.282825	0.0211519		83.2922	16.7078
Q286A	0.337468	0.363892	0.373866	0.358409	0.0153571		90.6822	9.3178
A287G	0.390936	0.347009	0.402273	0.380073	0.023833		88.1649	11.8351
I288A	0.495173	0.482968	0.464753	0.480965	0.0124992		93.5052	6.49478
M289A	10.1029	9.87062	10.1881	10.0539	0.134179		93.3476	6.6524
G290A	0.366277	0.323559	0.356674	0.348837	0.0182989		90.1009	9.89911

## Sheet: Suppl. Table 2
	Combined product formation						Product Distribution
	Rkt 1	Rkt 2	Rkt 3	Average	Deviation		1a	1b
wildtype	7.56284	5.6787	6.80928	6.68361	0.774312		86.3817	13.6183
F278V	0.155823	0.331633	0.233079	0.240178	0.0719495		100	0
F282V	1.26039	1.26492	1.39352	1.30628	0.0617192		69.4358	30.5642
F282T	0.0476284	0.053097	0.0571892	0.0526382	0.00391663		100	0
L284G	0.418776	0.267225	0.247232	0.311078	0.0765901		84.7024	15.2976
Q286F	0.704947	0.578037	0.65658	0.646521	0.0522967		67.506	32.494
I288S	0.0620033	0	0	0.0206678	0.0292286		41.6211	58.3789
I288T	0.105299	0.109331	0.0827684	0.0991328	0.0116878		73.899	26.101
M289K	0.0741842	0.0945522	0.0939281	0.0875548	0.00945788		0	100
	Combined product formation						Product Distribution
	Rkt 1	Rkt 2	Rkt 3				2a	2b	2c
wildtype	4.11344	3.58849	3.03541	3.57911	0.440157		98.7811	0.695647	0.523254
F278V	6.14489	5.53099	4.24752	5.3078	0.790511		100	0	0
F282V	5.14448	4.81365	5.49816	5.1521	0.279502		100	0	0
F282T	2.91511	2.43399	2.97604	2.77505	0.242442		100	0	0
L284G	1.91359	1.9808	2.34274	2.07904	0.188467		30.8327	19.4256	49.7417
Q286F	2.06172	1.86697	1.66045	1.86305	0.163839		100	0	0
I288S	1.06631	0.9702	1.88521	1.30724	0.410568		69.9478	3.51047	26.5418
I288T	2.32748	1.8568	2.23223	2.13884	0.203184		96.4452	0.129813	3.425
M289K	0.0638914	0.0578582	0.0541619	0.0586372	0.00401007		100	0	0
	Combined product formation						Product Distribution
	Rkt 1	Rkt 2	Rkt 3				3a	3b
wildtype	0.646837	0.599976	0.659659	0.635491	0.0256521		93.0378	6.96223
F278V	1.51696	1.56795	1.62653	1.57048	0.0447661		94.0907	5.90928
F282V	1.27053	1.30678	1.25164	1.27631	0.0228789		96.974	3.02598
F282T	9.93032	9.53712	9.99695	9.82146	0.20289		97.3202	2.67975
L284G	0.70139	0.736085	0.797048	0.744841	0.0395399		91.414	8.58597
Q286F	0.346141	0.466674	0.373432	0.395415	0.0516042		93.8237	6.17632
I288S	1.08318	1.14498	1.1141	1.11409	0.0252297		93.3421	6.6579
I288T	1.97344	1.93497	1.98459	1.96434	0.0212585		93.5986	6.40143
M289K	0.162322	0.163189	0.138655	0.154722	0.0113666		86.7117	13.2883

## Sheet: Suppl. Table 3 
	Combined product formation						Product Distribution
	Rkt 1	Rkt 2	Rkt 3	Average	Deviation		1a	1b
wildtype	7.56284	5.6787	6.80928	6.68361	0.774312		86.3817	13.6183
T237del	0	0	0	0	0		0	0
M238del	0	0	0	0	0		0	0
T237I	7.85408	8.16452	7.95947	7.99269	0.128894		78.5368	21.4632
A239S	6.65246	7.15825	6.85762	6.88944	0.20771		69.7944	30.2056
L245M	0	0	0	0	0		0	0
S247G	0	0	0	0	0		0	0
L248F	0	0	0	0	0		0	0
P249R	0	0	0	0	0		0	0
S255L	5.21133	5.41876	5.43278	5.35429	0.101251		71.8007	28.1993
F266H	7.55964	8.52455	8.34863	8.14427	0.419592		75.798	24.202
A268V	4.09316	4.20729	4.25121	4.18389	0.0666123		73.5779	26.4221
W270L	2.6855	2.44507	2.42228	2.51762	0.119078		84.4167	15.5833
H273Y	0	0	0	0	0		0	0
T275H	1.46551	1.53854	1.37047	1.45817	0.0688073		84.4043	15.5957
G276A	0	0	0	0	0		0	0
W277I	0	0	0	0	0		0	0
F278G	1.03252	0.747529	1.012	0.930684	0.129781		75.5326	24.4674
D280E	2.30235	2.19541	2.22582	2.24119	0.0449881		89.1226	10.8774
D281E	13.8353	14.9332	13.9821	14.2502	0.486649		55.8885	44.1115
	Combined product formation						Product Distribution
	Rkt 1	Rkt 2	Rkt 3				2a	2b	2c
wildtype	4.11344	3.58849	3.03541	3.57911	0.440157		98.7811	0.695647	0.523254
T237del	0	0	0	0	0		0	0	0
M238del	0.115748	0.121746	0.121511	0.119669	0.00277381		100	0	0
T237I	0.435578	0.484001	0.41197	0.443849	0.0299828		100	0	0
A239S	0.869158	0.885953	0.829726	0.861612	0.0235667		97.359	0.83477	1.80619
L245M	0.100962	0.1036	0.102998	0.10252	0.00112881		100	0	0
S247G	0	0	0	0	0		0	0	0
L248F	0	0	0	0	0		0	0	0
P249R	0	0	0	0	0		0	0	0
S255L	0.588793	0.59503	0.559639	0.581154	0.0154249		96.7176	2.31311	0.969334
F266H	1.40443	1.36151	1.36867	1.3782	0.0187745		97.9559	0.925272	1.11882
A268V	0.88878	0.760415	0.882675	0.843957	0.0591254		97.4333	1.8554	0.711283
W270L	3.30854	2.58782	2.33309	2.74315	0.413091		99.1013	0.392154	0.506506
H273Y	0.144048	0.142025	0.139488	0.141854	0.00186567		100	0	0
T275H	1.39714	1.41134	1.36759	1.39202	0.0182263		99.1572	0.37744	0.465328
G276A	1.28379	1.23948	1.14659	1.22328	0.0571689		100	0	0
W277I	0	0	0	0	0		0	0	0
F278G	2.09904	2.17916	2.07002	2.11607	0.0461579		96.739	0.886136	2.37483
D280E	3.06899	3.46238	3.08414	3.20517	0.181983		99.5022	0.497781	0
D281E	0.67857	0.610127	0.646025	0.644907	0.0279529		100	0	0
	Combined product formation						Product Distribution
	Rkt 1	Rkt 2	Rkt 3				3a	3b
wildtype	0.646837	0.599976	0.659659	0.635491	0.0256521		93.0378	6.96223
T237del	0	0	0	0	0		0	0
M238del	0	0	0	0	0		0	0
T237I	0.0491298	0.0585779	0.0699155	0.0592077	0.00849741		100	0
A239S	0.537984	0.535042	0.581229	0.551418	0.0211135		91.0391	8.96092
L245M	0	0	0	0	0		0	0
S247G	0	0	0	0	0		0	0
L248F	0	0	0	0	0		0	0
P249R	0	0	0	0	0		0	0
S255L	0.0480154	0.0602203	0.0495642	0.0526	0.00542537		81.4281	18.5719
F266H	0.105354	0.117714	0.102102	0.10839	0.00672561		86.5858	13.4142
A268V	0	0	0	0	0		0	0
W270L	0.240694	0.201539	0.211854	0.218029	0.0165707		92.4456	7.55437
H273Y	0	0	0	0	0		0	0
T275H	0.486653	0.516856	0.512241	0.50525	0.0132842		95.3687	4.63133
G276A	0.197078	0.184377	0.192238	0.191231	0.00523374		92.1385	7.86149
W277I	0	0	0	0	0		0	0
F278G	0.516643	0.46776	0.478045	0.487483	0.0210425		86.1822	13.8178
D280E	0.372565	0.348526	0.379782	0.366958	0.013362		93.3757	6.62434
D281E	0.0585779	0.0600653	0.0808203	0.0664878	0.0101528		90.9452	9.05479

## Sheet: Suppl. Table 4 + Fig. 8-10
	Combined product formation						Product Distribution
	Rkt 1	Rkt 2	Rkt 3	Average	Deviation		1a	1b
wildtype	7.56284	5.6787	6.80928	6.68361	0.774312		86.3817	13.6183
V257_K258insED	14.6811	11.0037	12.7486	12.8111	1.50196		79.702	20.298
V257_K258insEDQE	3.82384	4.38004	5.05773	4.42054	0.504544		79.9004	20.0996
V257_K258insEDQELA	4.50319	4.98361	6.2678	5.25153	0.744893		82.2642	17.7358
V257_K258insEDQELARI	8.70556	7.7684	9.8661	8.78002	0.857998		80.9529	19.0471
V257_K258insEDQELARIA	9.57633	8.12639	8.14016	8.61429	0.680285		81.2544	18.7456
L259_P260insG	6.73113	6.47506	6.8204	6.67553	0.146362		72.5984	27.4016
P260_S261insG	10.9008	11.1631	11.6121	11.2253	0.293687		78.6262	21.3738
V257_K258insEE	13.6617	14.0236	13.7549	13.8134	0.153425		46.4641	53.5359
V257_K258insEERE	1.76094	1.82265	2.00919	1.86426	0.105534		64.0477	35.9523
V257_K258insEERELA	4.87524	4.79804	4.97112	4.88147	0.0707966		77.1539	22.8461
V257_K258insEERELAA	12.1425	13.1176	14.147	13.1357	0.818438		84.9235	15.0765
K258_L259insAG	16.8478	18.9943	17.3995	17.7472	0.910114		56.3038	43.6962
L259_P260insA	20.5329	21.5312	24.106	22.0567	1.50528		76.441	23.559
P260_S261insGS	0	0	0	0	0		0	0
P260_S261insGG	10.1735	10.7636	10.7249	10.554	0.269521		66.2179	33.7821
N279_D280insE	21.7353	25.6231	23.7968	23.7184	1.58818		67.5219	32.4781
Q286_A287insKK	0.776899	0.824489	0.888352	0.829913	0.0456619		0	100
Q286_A287insKKAA	0	0	0	0	0		0	0
Q286_A287insKKAAEG	0.620463	0.626121	0.660206	0.635597	0.0175538		12.1538	87.8462
F278_N279insGP	0	0	0	0	0		0	0
F278_N279insGPRL	17.6042	17.1662	17.0689	17.2798	0.232826		45.322	54.678
N279_D280insP	12.694	13.3609	14.2328	13.4292	0.630037		38.0543	61.9457
Q286_A287insEM	0	0	0	0	0		0	0
Q286_A287insEMKA	9.68763	9.62144	9.4562	9.58842	0.0973248		68.4312	31.5688
Q286_A287insEMKAEG	1.62285	1.97641	1.8282	1.80915	0.144969		8.16627	91.8337
Q286_A287insEMKAEGK	0	0	0	0	0		0	0
	Combined product formation						Product Distribution
	Rkt 1	Rkt 2	Rkt 3				2a	2b	2c
wildtype	4.11344	3.58849	3.03541	3.57911	0.440157		98.7811	0.695647	0.523254
V257_K258insED	8.18045	7.84356	7.42038	7.8148	0.310962		98.3861	0.728776	0.885098
V257_K258insEDQE	0.445746	0.437877	0.433638	0.439087	0.00501669		97.2694	1.20034	1.5303
V257_K258insEDQELA	0.303567	0.312867	0.304262	0.306899	0.00422977		94.9537	3.24114	1.80518
V257_K258insEDQELARI	2.75825	2.97655	2.52074	2.75185	0.186137		98.6465	0.797752	0.555736
V257_K258insEDQELARIA	0.747048	0.795607	0.76	0.767552	0.0205308		100	0	0
L259_P260insG	0.610567	0.62903	0.626808	0.622135	0.00822996		97.0331	0	2.96689
P260_S261insG	1.20709	1.22958	1.21765	1.21811	0.00918692		98.7473	1.25274	0
V257_K258insEE	1.36315	1.3264	1.41403	1.36786	0.0359304		97.1614	0.877094	1.96146
V257_K258insEERE	0.119628	0.131243	0.112966	0.121279	0.00755236		100	0	0
V257_K258insEERELA	0.461356	0.400261	0.42521	0.428942	0.0250808		92.0773	3.92818	3.99447
V257_K258insEERELAA	6.31291	6.69672	6.16013	6.38992	0.225728		98.3894	0.658211	0.952392
K258_L259insAG	0.331053	0.355098	0.35858	0.348244	0.0122383		100	0	0
L259_P260insA	5.41229	6.17255	5.06129	5.54871	0.463812		96.3389	1.74623	1.91492
P260_S261insGS	0.105019	0.0826127	0.0960221	0.0945512	0.00920619		100	0	0
P260_S261insGG	0.441366	1.00569	0.443501	0.630185	0.265522		100	0	0
N279_D280insE	2.73537	2.64004	2.5707	2.6487	0.0675042		100	0	0
Q286_A287insKK	0.106847	0.0978053	0.101577	0.102077	0.00370829		100	0	0
Q286_A287insKKAA	0	0	0	0	0		0	0	0
Q286_A287insKKAAEG	0.13007	0.121002	0.10496	0.118677	0.0103821		100	0	0
F278_N279insGP	0.200476	0.168662	0.203284	0.190807	0.0157007		100	0	0
F278_N279insGPRL	0.105059	0.0865423	0.109435	0.100345	0.00992231		100	0	0
N279_D280insP	1.79727	1.71577	1.70596	1.73966	0.040928		91.1534	3.58245	5.26416
Q286_A287insEM	0.851909	0.802884	0.900511	0.851768	0.039856		93.501	2.71443	3.78457
Q286_A287insEMKA	0.141949	0.180273	0.170642	0.164288	0.0162781		100	0	0
Q286_A287insEMKAEG	0.134039	0.117668	0.129112	0.12694	0.00685799		100	0	0
Q286_A287insEMKAEGK	0.0268517	0.0268488	0.0340386	0.0292464	0.00338862		100	0	0
	Combined product formation						Product Distribution
	Rkt 1	Rkt 2	Rkt 3				3a	3b
wildtype	0.646837	0.599976	0.659659	0.635491	0.0256521		93.0378	6.96223
V257_K258insED	0.579431	0.628004	0.712138	0.639858	0.054822		92.828	7.17204
V257_K258insEDQE	0.0904541	0.0787756	0.0789614	0.0827304	0.00546201		89.8396	10.1604
V257_K258insEDQELA	0.071558	0.0911356	0.0952863	0.0859933	0.010347		90.093	9.90698
V257_K258insEDQELARI	0.40317	0.420517	0.444741	0.422809	0.0170487		94.8955	5.10451
V257_K258insEDQELARIA	0.295834	0.292581	0.545201	0.377872	0.118327		94.6792	5.32076
L259_P260insG	0.117249	0.119635	0.1236	0.120161	0.00261913		91.2085	8.7915
P260_S261insG	0.0959679	0.0966494	0.111766	0.101461	0.00729211		92.499	7.50101
V257_K258insEE	0.109691	0.094419	0.104735	0.102948	0.0063614		91.6522	8.34779
V257_K258insEERE	0	0	0	0	0		0	0
V257_K258insEERELA	0.107275	0.121524	0.135774	0.121524	0.0116347		90.1854	9.81455
V257_K258insEERELAA	1.79151	2.11036	2.02263	1.97483	0.134486		96.2267	3.77327
K258_L259insAG	0.243761	0.267459	0.261108	0.257443	0.0100157		91.749	8.25098
L259_P260insA	0.958471	1.06045	1.12792	1.04895	0.0696527		92.4738	7.52622
P260_S261insGS	0	0	0	0	0		0	0
P260_S261insGG	0.072611	0.0810367	0.0674687	0.0737055	0.00559293		92.2943	7.70575
N279_D280insE	0.891281	1.09592	1.10369	1.0303	0.0983504		91.8855	8.11447
Q286_A287insKK	0	0	0	0	0		0	0
Q286_A287insKKAA	0	0	0	0	0		0	0
Q286_A287insKKAAEG	0	0	0	0	0		0	0
F278_N279insGP	0	0	0	0	0		0	0
F278_N279insGPRL	0.855006	0.862874	0.832702	0.850194	0.0127791		93.1994	6.80056
N279_D280insP	0.10173	0.147205	0.10173	0.116889	0.0214371		84.0626	15.9374
Q286_A287insEM	0	0	0	0	0		0	0
Q286_A287insEMKA	0.0341373	0.0440811	0.0449484	0.0410556	0.00490479		82.8461	17.1539
Q286_A287insEMKAEG	0.0318762	0.0480154	0	0.0266305	0.0199501		75.6869	24.3131
Q286_A287insEMKAEGK	0.169664	0.179484	0.158698	0.169282	0.00849003		84.835	15.165

## Sheet: Suppl. Table 5
	Combined product formation						Product Distribution
	Rkt 1	Rkt 2	Rkt 3	Average	Deviation		1a	1b
wildtype	7.56284	5.6787	6.80928	6.68361	0.774312		86.3817	13.6183
E251del	9.41866	14.0254	15.9624	13.1355	2.7446		84.4794	15.5206
P250_M252del	9.50551	13.6909	14.5222	12.5729	2.19534		82.4166	17.5834
L248_L254del	0	0	0	0	0		0	0
V257del	12.8512	14.1172	13.1257	13.3647	0.543777		77.1127	22.8873
Q256_K258del	14.6517	15.1129	16.0047	15.2564	0.561612		44.0972	55.9028
L254_P260del	0	0	0	0	0		0	0
A283del	13.0017	17.2757	17.1736	15.817	1.99115		89.2493	10.7507
F282_L284del	17.7214	22.5056	19.5713	19.9328	1.96979		6.31087	93.6891
D280_Q286del	0	0	0	0	0		0	0
	Combined product formation						Product Distribution
	Rkt 1	Rkt 2	Rkt 3				2a	2b	2c
wildtype	4.11344	3.58849	3.03541	3.57911	0.440157		98.7811	0.695647	0.523254
E251del	3.55851	3.49939	3.09346	3.38379	0.206707		97.2093	1.32376	1.46691
P250_M252del	2.06134	1.79338	2.17228	2.009	0.15905		96.2669	1.64178	2.09136
L248_L254del	0.170942	0.166672	0.164642	0.167419	0.00262565		100	0	0
V257del	2.71657	2.6499	2.35639	2.57428	0.156463		96.6325	1.22622	2.14131
Q256_K258del	3.77189	3.81442	3.46017	3.68216	0.157927		97.3553	1.05892	1.58574
L254_P260del	0.0366049	0.0338679	0.0363828	0.0356185	0.00124123		100	0	0
A283del	9.86162	8.99037	7.90038	8.91746	0.802332		98.1731	0.778448	1.04842
F282_L284del	0.610041	0.623899	0.574387	0.602776	0.0208557		100	0	0
D280_Q286del	0	0	0	0	0		0	0	0
	Combined product formation						Product Distribution
	Rkt 1	Rkt 2	Rkt 3				3a	3b
wildtype	0.646837	0.599976	0.659659	0.635491	0.0256521		93.0378	6.96223
E251del	2.44193	2.18134	1.9208	2.18136	0.21275		94.7029	5.29708
P250_M252del	2.63183	2.87841	2.70203	2.73743	0.103731		94.1782	5.82184
L248_L254del	0	0	0	0	0		0	0
V257del	2.52853	2.51932	2.41979	2.48921	0.0492348		93.612	6.38799
Q256_K258del	1.96124	1.90942	1.99866	1.95644	0.0365924		91.4652	8.53485
L254_P260del	0	0	0	0	0		0	0
A283del	10.2234	9.55255	10.6907	10.1555	0.467108		98.7424	1.25758
F282_L284del	3.54049	3.8126	3.67878	3.67729	0.111091		92.9571	7.0429
D280_Q286del	0	0	0	0	0		0	0

## Sheet: Suppl. Table 6-8 + Fig. 11
a	Combined product formation						Product Distribution
	Rkt 1	Rkt 2	Rkt 3	Average	Deviation		1a	1b
wildtype	7.56284	5.6787	6.80928	6.68361	0.774312		86.3817	13.6183
V257_K258insGG	0	0	0	0	0		0	0
V257_K258insGGG	0.0783036	0.0517844	0.0810687	0.0703856	0.0132013		100	0
V257_K258insGGGG	0.306852	0.130518	0.226313	0.221228	0.0720777		100	0
V257_K258insGGGGG	0.774574	0.241316	0.455233	0.490374	0.219115		94.7812	5.21877
V257_K258insGGGGGG	0.297372	0.111597	0.0952932	0.168087	0.0916602		100	0
V257_K258insGS	0.0804814	0.0335367	0.0253417	0.0464533	0.024293		100	0
V257_K258insGSG	0.362455	0.13829	0.145244	0.21533	0.104072		95.5531	4.44694
V257_K258insGSGS	0.131747	0.0817604	0.0608062	0.0914378	0.0297588		100	0
V257_K258insGSGSG	0.952359	0.717707	0.92644	0.865502	0.105041		94.0506	5.9494
V257_K258insGSGSGS	0.100875	0.798938	0.342325	0.414046	0.28946		11.3202	88.6798
V257_K258insPA	0.0777102	0	0	0.0259034	0.0366329		100	0
V257_K258insPAP	0.133989	0.0957365	0.0823086	0.104011	0.0218949		100	0
V257_K258insPAPA	0	0	0	0	0		0	0
V257_K258insPAPAP	0	0	0	0	0		0	0
V257_K258insPAPAPA	0.0373789	0	0	0.0124596	0.0176206		100	0
V257_K258insGP	0	0	0	0	0		0	0
V257_K258insGPG	0.161314	0.0765278	0.0649081	0.100917	0.0429699		100	0
V257_K258insGPGP	0	0	0	0	0		0	0
V257_K258insGPGPG	0.0910297	0.065586	0.0514369	0.0693508	0.0163815		100	0
V257_K258insGPGPGP	0.109951	0.0819147	0.0704162	0.0874272	0.0166039		100	0
F278_N279insGG	16.5428	17.4887	13.1823	15.7379	1.84789		50.2232	49.7768
F278_N279insGGG	12.4562	12.5398	15.3107	13.4356	1.32635		54.9504	45.0496
F278_N279insGGGG	5.17813	8.99435	7.02868	7.06705	1.5582		40.3645	59.6355
F278_N279insGGGGG	4.16863	5.23764	4.37199	4.59275	0.463502		55.4207	44.5793
F278_N279insGGGGGG	20.7095	20.6455	20.7266	20.6938	0.0348771		49.042	50.958
F278_N279insGS	14.3777	14.9643	13.3484	14.2301	0.667866		42.4568	57.5432
F278_N279insGSG	13.761	13.7109	14.4412	13.971	0.333059		33.1544	66.8456
F278_N279insGSGS	15.4092	15.1972	15.6265	15.4109	0.175241		34.0607	65.9393
F278_N279insGSGSG	18.7242	24.3618	17.8326	20.3062	2.89075		33.5275	66.4725
F278_N279insGSGSGS	17.9546	13.7956	13.5279	15.0927	2.02666		36.4102	63.5898
F278_N279insPA	9.11975	10.5912	7.39742	9.03613	1.30519		27.8172	72.1828
F278_N279insPAP	10.4638	11.4715	11.9313	11.2889	0.612849		49.4264	50.5736
F278_N279insPAPA	13.5179	14.357	14.8172	14.2307	0.53792		52.9361	47.0639
F278_N279insPAPAP	12.4568	14.3974	15.4864	14.1135	1.25298		15.8106	84.1894
F278_N279insPAPAPA	5.15674	13.7844	10.5213	9.82081	3.55689		0	100
F278_N279insGP	12.516	10.767	11.3624	11.5485	0.726068		58.1903	41.8097
F278_N279insGPG	13.8655	10.0266	11.3797	11.7572	1.58979		29.4479	70.5521
F278_N279insGPGP	13.7964	13.611	13.722	13.7098	0.0762071		17.3473	82.6527
F278_N279insGPGPG	14.0014	12.7074	13.2171	13.3086	0.532245		15.3826	84.6174
F278_N279insGPGPGP	15.9477	19.0746	18.8056	17.9426	1.41491		11.6148	88.3852
Q286_A287insGG	6.0795	7.60798	6.1563	6.61459	0.703129		11.1838	88.8162
Q286_A287insGGG	7.43022	9.02897	9.74736	8.73552	0.96846		9.09725	90.9028
Q286_A287insGGGG	0	0	0	0	0		0	0
Q286_A287insGGGGG	5.54159	8.19472	6.77822	6.83818	1.08397		6.17637	93.8236
Q286_A287insGGGGGG	6.40669	6.8094	7.04835	6.75481	0.264784		7.08429	92.9157
Q286_A287insGS	2.85506	8.69464	8.40932	6.65301	2.68808		0	100
Q286_A287insGSG	14.8486	14.624	15.5182	14.9969	0.379827		0	100
Q286_A287insGSGS	0	0	0	0	0		0	0
Q286_A287insGSGSG	18.1338	15.6766	17.3955	17.0686	1.02941		0	100
Q286_A287insGSGSGS	0	0	0	0	0		0	0
Q286_A287insPA	17.914	15.5651	15.4885	16.3225	1.1258		30.2088	69.7912
Q286_A287insPAP	17.8353	18.1417	21.4388	19.1386	1.6313		15.628	84.372
Q286_A287insPAPA	14.7463	14.1731	16.3945	15.1046	0.941595		7.54018	92.4598
Q286_A287insPAPAP	1.68974	2.66931	2.80389	2.38765	0.496546		12.2393	87.7607
Q286_A287insPAPAPA	17.8874	20.5945	18.3015	18.9278	1.19059		7.0868	92.9132
Q286_A287insGP	10.448	11.8006	12.3108	11.5198	0.785964		11.7587	88.2413
Q286_A287insGPG	11.5722	14.3194	14.1709	13.3542	1.26148		7.46023	92.5398
Q286_A287insGPGP	13.1134	14.5795	14.1271	13.94	0.612979		7.91589	92.0841
Q286_A287insGPGPG	13.7334	15.224	14.6047	14.5207	0.611448		5.77018	94.2298
Q286_A287insGPGPGP	15.3373	15.8013	15.877	15.6719	0.238596		6.54757	93.4524
b
	Rkt 1	Rkt 2	Rkt 3				2a	2b	2c
wildtype	4.11344	3.58849	3.03541	3.57911	0.440157		98.7811	0.695647	0.523254
V257_K258insGG	2.10286	1.82415	1.96596	1.96432	0.113791		97.5865	1.23065	1.18281
V257_K258insGGG	1.36635	1.64293	1.46656	1.49195	0.114333		98.7684	1.23161	0
V257_K258insGGGG	1.43975	1.78923	1.59678	1.60859	0.142917		98.9201	1.07994	0
V257_K258insGGGGG	1.23696	1.42256	1.30586	1.32179	0.0766055		98.6036	1.3964	0
V257_K258insGGGGGG	1.42892	1.29692	1.2391	1.32165	0.0794411		99.761	0.239001	0
V257_K258insGS	2.27761	2.1914	2.20365	2.22422	0.0380827		98.7819	1.21811	0
V257_K258insGSG	1.54878	0.89826	1.11503	1.18736	0.270452		98.8439	1.1561	0
V257_K258insGSGS	1.14104	1.12423	1.12028	1.12852	0.00900028		100	0	0
V257_K258insGSGSG	1.36938	2.41475	1.47813	1.75409	0.469263		99.3868	0.613154	0
V257_K258insGSGSGS	1.32366	1.08059	0.944738	1.11633	0.156745		100	0	0
V257_K258insPA	0.980659	0.987572	0.889323	0.952518	0.0447745		100	0	0
V257_K258insPAP	0.337139	0.339079	0.303103	0.32644	0.0165208		100	0	0
V257_K258insPAPA	0.959116	0.780642	0.891652	0.877137	0.073581		100	0	0
V257_K258insPAPAP	0.736098	0.743136	0.711524	0.730253	0.0135515		100	0	0
V257_K258insPAPAPA	0.635228	0.494945	0.513155	0.547776	0.062283		100	0	0
V257_K258insGP	0.64458	0.553203	0.552918	0.583567	0.0431429		100	0	0
V257_K258insGPG	0.857719	1.0538	0.613208	0.841575	0.180232		100	0	0
V257_K258insGPGP	0.605774	0.612505	0.519913	0.579397	0.0421516		100	0	0
V257_K258insGPGPG	0.763563	0.648886	0.584604	0.665684	0.0740189		100	0	0
V257_K258insGPGPGP	1.43192	1.04187	0.975559	1.14978	0.20133		100	0	0
F278_N279insGG	4.69308	4.00476	3.84926	4.18237	0.366669		92.6743	4.93095	2.39474
F278_N279insGGG	3.62528	4.29391	3.6932	3.8708	0.300467		93.2828	2.72632	3.99093
F278_N279insGGGG	1.62181	1.61357	1.49773	1.5777	0.0566509		95.2466	1.25622	3.49714
F278_N279insGGGGG	2.99558	3.12496	3.04186	3.05413	0.053528		95.4727	3.12097	1.40633
F278_N279insGGGGGG	3.57321	3.84108	2.92813	3.44747	0.383167		95.6727	2.37383	1.95342
F278_N279insGS	1.59416	1.54479	1.67171	1.60355	0.0522366		93.9943	6.00571	0
F278_N279insGSG	1.0742	1.36186	1.45468	1.29691	0.161975		91.8866	3.1803	4.93313
F278_N279insGSGS	0.981958	0.887905	0.578046	0.81597	0.172564		92.5176	4.00263	3.47979
F278_N279insGSGSG	0.951936	0.785176	0.975084	0.904066	0.0845968		94.0859	4.44115	1.47299
F278_N279insGSGSGS	1.02265	0.943796	0.941256	0.969234	0.0377858		95.555	4.44504	0
F278_N279insPA	2.17141	2.22644	2.23435	2.21073	0.0279927		90.1533	6.25673	3.59002
F278_N279insPAP	3.69853	3.76548	3.50205	3.65535	0.111793		92.1266	4.60001	3.2734
F278_N279insPAPA	5.8817	6.33837	5.86739	6.02915	0.218725		92.6667	3.66866	3.6646
F278_N279insPAPAP	2.56128	2.13968	2.17226	2.29107	0.19153		92.2051	3.36452	4.43037
F278_N279insPAPAPA	1.18101	1.25203	1.19643	1.20982	0.0304999		92.4508	3.52239	4.02685
F278_N279insGP	6.98789	7.70886	6.05693	6.91789	0.676212		92.2521	4.0889	3.65899
F278_N279insGPG	4.50339	4.26875	4.5376	4.43658	0.119495		89.0313	5.246	5.72268
F278_N279insGPGP	3.50938	3.03606	3.29029	3.27858	0.193408		87.5505	6.80266	5.64687
F278_N279insGPGPG	2.25497	2.69153	2.17835	2.37495	0.226027		87.6412	3.57344	8.78539
F278_N279insGPGPGP	3.39716	3.09535	3.32398	3.27216	0.128543		89.4251	3.45634	7.11858
Q286_A287insGG	0.456625	0.397215	0.489602	0.447814	0.0382279		93.4895	1.94082	4.56968
Q286_A287insGGG	0.520619	0.629921	0.559076	0.569872	0.0452707		91.2213	3.5859	5.19276
Q286_A287insGGGG	0	0	0	0	0		0	0	0
Q286_A287insGGGGG	0.218176	0.228193	0.235334	0.227234	0.00703743		100	0	0
Q286_A287insGGGGGG	0.199649	0.193238	0.186828	0.193238	0.0052342		100	0	0
Q286_A287insGS	0.500254	0.467685	0.473881	0.480607	0.0141211		96.7682	3.23177	0
Q286_A287insGSG	0.559254	0.613338	0.5	0.557531	0.0462859		100	0	0
Q286_A287insGSGS	0	0	0	0	0		0	0	0
Q286_A287insGSGSG	0.254824	0.273035	0.227393	0.25175	0.0187596		100	0	0
Q286_A287insGSGSGS	0	0	0	0	0		0	0	0
Q286_A287insPA	1.56527	2.07421	1.98012	1.8732	0.221102		89.0337	5.49953	5.46677
Q286_A287insPAP	1.38258	1.42678	1.24704	1.35213	0.0764743		89.0975	5.3993	5.50318
Q286_A287insPAPA	0.978475	1.00424	0.899199	0.960637	0.0446977		89.5247	4.17186	6.30344
Q286_A287insPAPAP	0.93645	0.895096	0.808745	0.880097	0.0532033		92.4145	5.08307	2.50244
Q286_A287insPAPAPA	0.837514	0.69458	0.657432	0.729842	0.0776314		93.2184	4.86825	1.91334
Q286_A287insGP	0.725866	0.643208	0.613797	0.660957	0.0474424		92.3958	3.43034	4.17383
Q286_A287insGPG	1.19506	1.33831	1.16519	1.23285	0.0755614		95.6331	2.36459	2.00231
Q286_A287insGPGP	0.629387	0.614393	0.521321	0.588367	0.0478025		91.1142	3.73626	5.14954
Q286_A287insGPGPG	0.889204	0.801754	0.878124	0.856361	0.0388769		92.7159	3.84531	3.4388
Q286_A287insGPGPGP	0.397842	0.467036	0.393407	0.419429	0.0337125		88.1324	7.03942	4.82822
c
	Rkt 1	Rkt 2	Rkt 3				3a	3b
wildtype	0.646837	0.599976	0.659659	0.635491	0.0256521		93.0378	6.96223
V257_K258insGG	0.609263	0.606351	0.606857	0.60749	0.00127042		92.1788	7.82122
V257_K258insGGG	0.488234	0.490806	0.475874	0.484971	0.00651766		92.0833	7.91672
V257_K258insGGGG	0.538727	0.491859	0.517942	0.516176	0.0191748		92.4959	7.50415
V257_K258insGGGGG	0.513977	0.490806	0.51726	0.507347	0.0117734		92.119	7.88101
V257_K258insGGGGGG	0.342857	0.358811	0.406361	0.369343	0.0269738		92.7726	7.22741
V257_K258insGS	0.71505	0.753493	0.82818	0.765574	0.0469683		92.6407	7.35934
V257_K258insGSG	0.416119	0.411132	0.402551	0.409934	0.00560351		91.5763	8.42373
V257_K258insGSGS	0.41838	0.449451	0.413764	0.427198	0.0158471		92.741	7.25901
V257_K258insGSGSG	0.526212	0.571377	0.642099	0.579896	0.0476923		93.0854	6.91463
V257_K258insGSGSGS	0.541113	0.481729	0.535475	0.519439	0.026764		92.5211	7.47888
V257_K258insPA	0.305251	0.28019	0.345769	0.310403	0.0270193		92.9372	7.06278
V257_K258insPAP	0.0415714	0.0472402	0.152656	0.0804893	0.0510821		97.0364	2.96364
V257_K258insPAPA	0.294966	0.274366	0.255656	0.274996	0.0160545		93.6801	6.31989
V257_K258insPAPAP	0.371573	0.280066	0.292426	0.314688	0.0405389		94.8743	5.12569
V257_K258insPAPAPA	0.2038	0.258041	0.211018	0.224286	0.0240496		93.5174	6.48264
V257_K258insGP	0.325169	0.223192	0.198131	0.248831	0.0549405		93.1525	6.8475
V257_K258insGPG	0.234344	0.226785	0.247726	0.236285	0.00865852		92.5005	7.49951
V257_K258insGPGP	0	0	0	0	0		0	0
V257_K258insGPGPG	0.254262	0.270742	0.280717	0.268574	0.0109083		93.106	6.89396
V257_K258insGPGPGP	0.147669	0.182178	0.176509	0.168785	0.0151097		94.4142	5.58584
F278_N279insGG	3.29937	3.69596	3.47086	3.48873	0.162396		94.0514	5.94861
F278_N279insGGG	2.44455	2.36297	2.62891	2.47881	0.11124		93.5433	6.45673
F278_N279insGGGG	0.541061	0.356508	0.465755	0.454441	0.0757669		92.3096	7.69037
F278_N279insGGGGG	1.44492	1.37226	1.30564	1.37427	0.0568762		92.4756	7.5244
F278_N279insGGGGGG	2.31028	2.31532	2.30991	2.31184	0.0024662		92.3724	7.62756
F278_N279insGS	0.60158	0.521752	0.598142	0.573824	0.0368479		92.9726	7.02739
F278_N279insGSG	0.607776	0.627694	0.69792	0.644463	0.0386643		93.3375	6.66252
F278_N279insGSGS	0.456823	0.38951	0.336972	0.394435	0.0490529		91.8212	8.17876
F278_N279insGSGSG	0.274646	0.428108	0.462616	0.388457	0.0817003		90.9643	9.03568
F278_N279insGSGSGS	0.345708	0.254913	0.350354	0.316992	0.0439373		91.0056	8.99436
F278_N279insPA	1.87092	1.78092	1.14104	1.59763	0.324938		92.781	7.21902
F278_N279insPAP	3.04009	2.65767	2.87905	2.85894	0.156771		95.4997	4.50031
F278_N279insPAPA	6.32302	6.16736	5.97558	6.15532	0.142097		96.036	3.96395
F278_N279insPAPAP	1.77374	1.76079	1.75242	1.76232	0.00877134		94.0465	5.95355
F278_N279insPAPAPA	0.728287	0.739878	0.734303	0.734156	0.00473296		93.8597	6.14032
F278_N279insGP	7.4266	7.42202	7.41564	7.42142	0.00449643		95.6219	4.3781
F278_N279insGPG	1.64318	1.75657	1.76867	1.72281	0.05652		93.5099	6.49008
F278_N279insGPGP	1.3704	1.28086	1.29341	1.31489	0.0395825		92.1946	7.8054
F278_N279insGPGPG	1.05143	1.08131	0.935929	1.02289	0.0626876		92.5062	7.49381
F278_N279insGPGPGP	1.62167	1.67456	1.7438	1.68001	0.0500092		92.1929	7.8071
Q286_A287insGG	0.853679	0.894446	0.906992	0.885039	0.0227586		83.6231	16.3769
Q286_A287insGGG	1.514	1.26748	1.36933	1.3836	0.101146		83.9006	16.0994
Q286_A287insGGGG	0	0	0	0	0		0	0
Q286_A287insGGGGG	0.982266	0.961542	1.03632	0.993377	0.0315235		85.4091	14.5909
Q286_A287insGGGGGG	0.612766	0.686678	0.70796	0.669135	0.0407948		86.1307	13.8693
Q286_A287insGS	0.282051	0.30677	0.310209	0.299677	0.0125423		84.914	15.086
Q286_A287insGSG	0.371514	0.345091	0.368913	0.361839	0.0118906		80.9446	19.0554
Q286_A287insGSGS	0	0	0	0	0		0	0
Q286_A287insGSGSG	0.356645	0.337098	0.332978	0.34224	0.0103235		83.3716	16.6284
Q286_A287insGSGSGS	0	0	0	0	0		0	0
Q286_A287insPA	1.28228	1.34752	1.14744	1.25908	0.0833152		86.3952	13.6048
Q286_A287insPAP	1.34722	1.25026	1.43377	1.34375	0.074959		87.766	12.234
Q286_A287insPAPA	0.99382	1.00977	1.02297	1.00885	0.0119182		85.8469	14.1531
Q286_A287insPAPAP	0.803027	0.799248	0.745843	0.782706	0.0261117		91.1763	8.82368
Q286_A287insPAPAPA	0.941252	0.984837	0.941652	0.955914	0.0204528		89.5888	10.4112
Q286_A287insGP	1.32807	1.31196	1.4674	1.36914	0.0697913		86.0287	13.9713
Q286_A287insGPG	1.88764	1.8692	1.81282	1.85656	0.031827		79.757	20.243
Q286_A287insGPGP	1.22674	1.29024	1.1624	1.22646	0.0521925		88.4877	11.5123
Q286_A287insGPGPG	1.94062	2.00819	1.82613	1.92498	0.0751422		81.3767	18.6233
Q286_A287insGPGPGP	1.06036	1.02551	1.04474	1.04354	0.0142529		89.4522	10.5478

## Sheet: Suppl. Table 10
	ee (R-1b) 1	ee (R-1b) 2	ee (R-1b) 3		Average	Deviation
wildtype	18.9685	16.929	19.398		18.4318	1.07702
F282A	73.5219	72.6431	71.9886		72.7179	0.628197
N279_D280insE	15.6575	3.16172	15.4475		11.4222	5.84169
A283del	41.6949	41.4783	42.8213		41.9982	0.588727
F282_L284del	1.43856	1.68871	1.33668		1.48798	0.147906
F278V	49.7902	40.619	33.5641		41.3244	6.64301
F282V	69.23	65.7455	74.5202		69.8319	3.60743
L284G	50.0136	20.3936	7.67433		26.0272	17.738
Q286F	16.1495	15.7308	15.6051		15.8285	0.23273
I288S	-16.3197	-14.6267	-15.7302		-15.5589	0.701727
I288T	-1.82088	-1.6982	0.00555216		-1.17118	0.833581
M289K	23.9623	24.5164	23.4277		23.9688	0.444486
	ee (1R-5S-2a) 1	ee (1R-5S-2a) 2	ee (1R-5S-2a) 3		Average	Deviation
wildtype	99.5557	99.7818	99.8664		99.7346	0.131158
M289A	100	100	99.8954		99.9651	0.0493157
A283del	100	100	100		100	0
F282_L284del	92.4674	94.2164	93.2003		93.2947	0.717136
F278V	100	99.9837	99.9708		99.9848	0.0119515
F282V	100	100	100		100	0
F282T	100	100	100		100	0
L284G	100	100	100		100	0
Q286F	100	100	100		100	0
I288S	99.7672	99.7874	99.7323		99.7623	0.0227408
I288T	100	100	100		100	0
M289K	100	100	100		100	0
For 3a, only one enantiomer was detected for all variants

[truncated: 7 more sheets: Suppl. Table 11, Suppl. Fig. 12, Suppl. Fig. 20, Suppl. Fig. 21, Suppl. Fig. 22, Suppl. Fig. 23, Suppl. Fig. 24]
